# Supplementary material for: Folic Acid Adjustive Polydopamine Organic Nanoparticles Based Fluorescent Probe for the Selective Detection of Mercury Ions
Source: Polymers (Basel). 2023 Apr 14;15(8):1892. doi: 10.3390/polym15081892 (PMC10142360; doi:10.3390/polym15081892)
Supplement: Supplementary file 1 [file polymers-15-01892-s001.zip]

Archive with 1 entries (1 files):
- polymers-2319395-supplementary.pdf
